# Supplementary material for: Sensor data to measure Hawthorne effects in cookstove evaluation
Source: Data Brief. 2018 Apr 11;18:1334–9. doi: 10.1016/j.dib.2018.04.021 (PMC5997008; doi:10.1016/j.dib.2018.04.021)
Supplement: Supplementary file 2 — Supplementary material [file mmc2.zip]

Archive with 27 entries (22 files):
- Data_in_Brief/
- Data_in_Brief/.DS_Store
- __MACOSX/
- __MACOSX/Data_in_Brief/
- __MACOSX/Data_in_Brief/._.DS_Store
- Data_in_Brief/2017-05-10 Data in Brief Simons.docx
- __MACOSX/Data_in_Brief/._2017-05-10 Data in Brief Simons.docx
- Data_in_Brief/Hawthorne_Effects_Data_Do_Files_27Feb17/
- Data_in_Brief/Hawthorne_Effects_Data_Do_Files_27Feb17/HH_in_Hawthorne_Regression.dta
- __MACOSX/Data_in_Brief/Hawthorne_Effects_Data_Do_Files_27Feb17/
- __MACOSX/Data_in_Brief/Hawthorne_Effects_Data_Do_Files_27Feb17/._HH_in_Hawthorne_Regression.dta
- Data_in_Brief/Hawthorne_Effects_Data_Do_Files_27Feb17/RCT3_SUMs_Hawthorne_Attrition_Checks_Replication.dta
- __MACOSX/Data_in_Brief/Hawthorne_Effects_Data_Do_Files_27Feb17/._RCT3_SUMs_Hawthorne_Attrition_Checks_Replication.dta
- Data_in_Brief/Hawthorne_Effects_Data_Do_Files_27Feb17/RCT3_SUMs_Hawthorne_PM_Replication.do
- __MACOSX/Data_in_Brief/Hawthorne_Effects_Data_Do_Files_27Feb17/._RCT3_SUMs_Hawthorne_PM_Replication.do
- Data_in_Brief/Hawthorne_Effects_Data_Do_Files_27Feb17/RCT3_SUMs_Hawthorne_PM_Replication.dta
- __MACOSX/Data_in_Brief/Hawthorne_Effects_Data_Do_Files_27Feb17/._RCT3_SUMs_Hawthorne_PM_Replication.dta
- Data_in_Brief/Hawthorne_Effects_Data_Do_Files_27Feb17/RCT3_SUMs_Hawthorne_Replication_Attrition_Checks.do
- __MACOSX/Data_in_Brief/Hawthorne_Effects_Data_Do_Files_27Feb17/._RCT3_SUMs_Hawthorne_Replication_Attrition_Checks.do
- Data_in_Brief/Hawthorne_Effects_Data_Do_Files_27Feb17/RCT3_SUMs_Hawthorne_Replication_Table.do
- __MACOSX/Data_in_Brief/Hawthorne_Effects_Data_Do_Files_27Feb17/._RCT3_SUMs_Hawthorne_Replication_Table.do
- Data_in_Brief/Hawthorne_Effects_Data_Do_Files_27Feb17/RCT3_SUMSs_Hawthorne_Replication.dta
- __MACOSX/Data_in_Brief/Hawthorne_Effects_Data_Do_Files_27Feb17/._RCT3_SUMSs_Hawthorne_Replication.dta
- Data_in_Brief/Hawthorne_Effects_Data_Do_Files_27Feb17/Readme_File_Code_and_Data_Hawthorne_Effect.docx
- __MACOSX/Data_in_Brief/Hawthorne_Effects_Data_Do_Files_27Feb17/._Readme_File_Code_and_Data_Hawthorne_Effect.docx
- __MACOSX/Data_in_Brief/._Hawthorne_Effects_Data_Do_Files_27Feb17
- __MACOSX/._Data_in_Brief
