# Supplementary material for: Sensor data to measure Hawthorne effects in cookstove evaluation
Source: Data Brief. 2018 Apr 11;18:1334–9. doi: 10.1016/j.dib.2018.04.021 (PMC5997008; doi:10.1016/j.dib.2018.04.021)
Supplement: Supplementary file 2 — Supplementary material [file mmc2.zip › Data_in_Brief/Hawthorne_Effects_Data_Do_Files_27Feb17/RCT3_SUMs_Hawthorne_PM_Replication.do]

/******************************************************************************/
/* FILENAME: RCT3_SUMs_Hawthorne_PM_Replication.do                            */
/******************************************************************************/
/* AUTHOR: Simons, Beltramo, Blalock, Levine                                  */
/******************************************************************************/
/* DESCRIPTION: Basic regressions that show daily mean fuelwood use, PM, and  */
/* TSF cooking at basline                                                     */
/******************************************************************************/
/* INPUTS:  \                  */
/*                                                                            */
/*                                                                            */          
/*                                                                            */
/******************************************************************************/
/* OUTPUTS:                       */
/******************************************************************************/

version 12
clear
capture log close /* kill any open logs */
set more off

/* create time-date stamp for unique log file name */

local startdate "$S_DATE"
local starttime "$S_TIME"

input var1
1
end

gen starttime=subinstr("`starttime'",":","H",1)
replace starttime=subinstr(starttime,":","M",1)
gen startday=word("`startdate'",1)
gen startmonth=word("`startdate'",2)
gen startyear=word("`startdate'",3)

local starttime=starttime[1]
local startday=startday[1]
local startmonth=startmonth[1]
local startyear=startyear[1]

/* user definitions */

gl user=0
/* Andrew is 0, Garrick is 1 */

/* library definitions */

if $user==1 {
gl lnRCT3   = "/Users/gb78/Dropbox/Traction_Data_Analysis/data"		/* raw episurveyor files */
}                               

if $user==0 {
gl lnRCT3SUMS = "/Users/andrewsimons/Dropbox/Traction_Data_Analysis/Data/RCT_3_SUMs"   /* raw episurveyor files */
}                               

gl RAW ${lnRCT3SUMS}/raw_data
gl CLEAN ${lnRCT3SUMS}/clean_data
gl DO ${lnRCT3SUMS}/do_files
gl LOG ${lnRCT3SUMS}/logs
gl TABLES ${lnRCT3SUMS}/tables

log using "$lnRCT3SUMS/logs/RCT3_SUMs_Hawthorne_PM_Replication `startyear' `startmonth' `startday' `starttime'.log", replace text

use ${RAW}/RCT3_SUMs_Hawthorne_PM_Replication.dta, clear

/* Merge in markers for HH that were included in the endline Hawthorne effect regression (103 HHs) */
merge m:m UNIQUE_IDENTIFY using ${RAW}/HH_in_Hawthorne_Regression.dta, generate(merged_from_Hawthorne)

/* Gives mean of daily biomass use before the introduction of any Envirofits, the remainder of calculations are multiplication based on these figures */
reg NETWOODWEIGHT if (KPT_WAVE==1 | (KPT_WAVE==2 & BUYER==0)) & HH_in_Hawthorne_Regression==1, cluster(UNIQUE_IDENTIFY)
outreg2 using ${TABLES}/RCT3_Wood_Mean_and_TSF_Mean, addstat(Household clusters, `e(N_clust)') cttop(Wood Weight) label replace tex ti(Wood Usage and TSF Usage) dec(2)

reg PM_DAILY if (KPT_WAVE==1 | (KPT_WAVE==2 & BUYER==0)) & HH_in_Hawthorne_Regression==1, cluster(UNIQUE_IDENTIFY)
outreg2 using ${TABLES}/RCT3_Wood_Mean_and_TSF_Mean, addstat(Household clusters, `e(N_clust)') cttop(PM) label append tex ti(Wood Usage and TSF Usage) dec(2)

reg TSF_TOTAL_HOURS if (KPT_WAVE==1 | (KPT_WAVE==2 & BUYER==0)) & HH_in_Hawthorne_Regression==1, cluster(UNIQUE_IDENTIFY)
outreg2 using ${TABLES}/RCT3_Wood_Mean_and_TSF_Mean, addstat(Household clusters, `e(N_clust)') cttop(TSF Hours) label append tex ti(Wood Usage and TSF Usage) dec(2)
