# Supplementary material for: Sensor data to measure Hawthorne effects in cookstove evaluation
Source: Data Brief. 2018 Apr 11;18:1334–9. doi: 10.1016/j.dib.2018.04.021 (PMC5997008; doi:10.1016/j.dib.2018.04.021)
Supplement: Supplementary file 2 — Supplementary material [file mmc2.zip › Data_in_Brief/Hawthorne_Effects_Data_Do_Files_27Feb17/RCT3_SUMs_Hawthorne_Replication_Attrition_Checks.do]

/******************************************************************************/
/* FILENAME: RCT3_SUMs_Hawthorne_Replication_Attrition_Checks.do              */
/******************************************************************************/
/* AUTHOR: Simons, Beltramo, Blalock, Levine                                  */
/******************************************************************************/
/* DESCRIPTION: analyze SUMs attrition data in endline round                  */
/******************************************************************************/
/* INPUTS:  RCT3_SUMs_Hawthorne_Attrition_Checks_Replication.dta              */
/*                                                                            */
/*                                                                            */          
/*                                                                            */
/******************************************************************************/
/* OUTPUTS: check on non-random attrition of SUMs                             */
/******************************************************************************/

version 12
clear
capture log close /* kill any open logs */
set more off

/* create time-date stamp for unique log file name */

local startdate "$S_DATE"
local starttime "$S_TIME"

input var1
1
end

gen starttime=subinstr("`starttime'",":","H",1)
replace starttime=subinstr(starttime,":","M",1)
gen startday=word("`startdate'",1)
gen startmonth=word("`startdate'",2)
gen startyear=word("`startdate'",3)

local starttime=starttime[1]
local startday=startday[1]
local startmonth=startmonth[1]
local startyear=startyear[1]

/* user definitions */

gl user=0
/* Andrew is 0, Garrick is 1 */

/* library definitions */

if $user==1 {
gl lnRCT3   = "/Users/gb78/Dropbox/Traction_Data_Analysis/data"		/* file locations */
}                               

if $user==0 {
gl lnRCT3SUMS = "/Users/andrewsimons/Dropbox/Traction_Data_Analysis/Data/RCT_3_SUMs"   /* file locations */
}                               

gl RAW ${lnRCT3SUMS}/raw_data
gl CLEAN ${lnRCT3SUMS}/clean_data
gl DO ${lnRCT3SUMS}/do_files
gl LOG ${lnRCT3SUMS}/logs
gl TABLES ${lnRCT3SUMS}/tables

log using "$lnRCT3SUMS/logs/RCT3_SUMs_Hawthorne_Attrition_Checks `startyear' `startmonth' `startday' `starttime'.log", replace text

use ${RAW}/RCT3_SUMs_Hawthorne_Attrition_Checks_Replication.dta, clear

/* Now make the binary (0/1) for whether data exists at endline for each stove SUMs reading in each household */
gen TSF1_BINARY=0
gen TSF2_BINARY=0
gen ENV1_BINARY=0
gen ENV2_BINARY=0

replace TSF1_BINARY=1 if TSF1_HOURS!=.
replace TSF2_BINARY=1 if TSF2_HOURS!=.
replace ENV1_BINARY=1 if ENV1_HOURS!=.
replace ENV2_BINARY=1 if ENV2_HOURS!=.

/* Generate a Parish ID for clustering */
tostring UNIQUE_IDENTIFY, gen(UNIQUE_ID_STRING)

/* the PARISH ID is the second and third digit in the five digit UNIQUE_IDENTIFY code */
gen PARISH=substr(UNIQUE_ID_STRING,2,2)
la var PARISH "Parish ID"

/* Visual inspection, we have three cases of duplicates in terms of all variables (likely due to merging) */
duplicates drop

/* Now start running some of the basic regressions */
/* Does using more wood (cooking for more people, cooking more meals, cooking beans or matooke) during the endline */
/* predict SUMs attrition at endline on any particular type of stove? */
/* Cluster at parish level as KPTs are done by the same team at same time in each parish */
reg TSF1_BINARY NETWOODWEIGHT if TSF1_SUM_NOT_PLACED!=1, vce(cluster PARISH)
outreg2 using ${TABLES}/Attrition_Check, keep(NETWOODWEIGHT) nocons addstat(Parish clusters, `e(N_clust)') label replace tex ti(Attrition Checks) dec(2)
reg ENV1_BINARY NETWOODWEIGHT if ENV1_SUM_NOT_PLACED!=1, vce(cluster PARISH)
outreg2 using ${TABLES}/Attrition_Check, keep(NETWOODWEIGHT) nocons addstat(Parish clusters, `e(N_clust)') label append tex ti(Attrition Checks) dec(2)
reg ENV2_BINARY NETWOODWEIGHT if ENV2_SUM_NOT_PLACED!=1, vce(cluster PARISH)
outreg2 using ${TABLES}/Attrition_Check, keep(NETWOODWEIGHT) nocons addstat(Parish clusters, `e(N_clust)') label append tex ti(Attrition Checks) dec(2)

reg TSF1_BINARY NUM_COOK_TOTAL if TSF1_SUM_NOT_PLACED!=1, vce(cluster PARISH)
outreg2 using ${TABLES}/Attrition_Check, keep(NUM_COOK_TOTAL) nocons addstat(Parish clusters, `e(N_clust)') label append tex ti(Attrition Checks) dec(2)
reg ENV1_BINARY NUM_COOK_TOTAL if ENV1_SUM_NOT_PLACED!=1, vce(cluster PARISH)
outreg2 using ${TABLES}/Attrition_Check, keep(NUM_COOK_TOTAL) nocons addstat(Parish clusters, `e(N_clust)') label append tex ti(Attrition Checks) dec(2)
reg ENV2_BINARY NUM_COOK_TOTAL if ENV2_SUM_NOT_PLACED!=1, vce(cluster PARISH)
outreg2 using ${TABLES}/Attrition_Check, keep(NUM_COOK_TOTAL) nocons addstat(Parish clusters, `e(N_clust)') label append tex ti(Attrition Checks) dec(2)

reg TSF1_BINARY NUMBER_OF_MEALS if TSF1_SUM_NOT_PLACED!=1, vce(cluster PARISH)
outreg2 using ${TABLES}/Attrition_Check, keep(NUMBER_OF_MEALS) nocons addstat(Parish clusters, `e(N_clust)') label append tex ti(Attrition Checks) dec(2)
reg ENV1_BINARY NUMBER_OF_MEALS if ENV1_SUM_NOT_PLACED!=1, vce(cluster PARISH)
outreg2 using ${TABLES}/Attrition_Check, keep(NUMBER_OF_MEALS) nocons addstat(Parish clusters, `e(N_clust)') label append tex ti(Attrition Checks) dec(2)
reg ENV2_BINARY NUMBER_OF_MEALS if ENV2_SUM_NOT_PLACED!=1, vce(cluster PARISH)
outreg2 using ${TABLES}/Attrition_Check, keep(NUMBER_OF_MEALS) nocons addstat(Parish clusters, `e(N_clust)') label append tex ti(Attrition Checks) dec(2)

reg TSF1_BINARY MEALS_MATOOKE if TSF1_SUM_NOT_PLACED!=1, vce(cluster PARISH)
outreg2 using ${TABLES}/Attrition_Check, keep(MEALS_MATOOKE) nocons addstat(Parish clusters, `e(N_clust)') label append tex ti(Attrition Checks) dec(2)
reg ENV1_BINARY MEALS_MATOOKE if ENV1_SUM_NOT_PLACED!=1, vce(cluster PARISH)
outreg2 using ${TABLES}/Attrition_Check, keep(MEALS_MATOOKE) nocons addstat(Parish clusters, `e(N_clust)') label append tex ti(Attrition Checks) dec(2)
reg ENV2_BINARY MEALS_MATOOKE if ENV2_SUM_NOT_PLACED!=1, vce(cluster PARISH)
outreg2 using ${TABLES}/Attrition_Check, keep(MEALS_MATOOKE) nocons addstat(Parish clusters, `e(N_clust)') label append tex ti(Attrition Checks) dec(2)

reg TSF1_BINARY AGE if TSF1_SUM_NOT_PLACED!=1, vce(cluster PARISH)
outreg2 using ${TABLES}/Attrition_Check, keep(AGE) nocons addstat(Parish clusters, `e(N_clust)') label append tex ti(Attrition Checks) dec(2)
reg ENV1_BINARY AGE if ENV1_SUM_NOT_PLACED!=1, vce(cluster PARISH)
outreg2 using ${TABLES}/Attrition_Check, keep(AGE) nocons addstat(Parish clusters, `e(N_clust)') label append tex ti(Attrition Checks) dec(2)
reg ENV2_BINARY AGE if ENV2_SUM_NOT_PLACED!=1, vce(cluster PARISH)
outreg2 using ${TABLES}/Attrition_Check, keep(AGE) nocons addstat(Parish clusters, `e(N_clust)') label append tex ti(Attrition Checks) dec(2)
