# Supplementary material for: Sensor data to measure Hawthorne effects in cookstove evaluation
Source: Data Brief. 2018 Apr 11;18:1334–9. doi: 10.1016/j.dib.2018.04.021 (PMC5997008; doi:10.1016/j.dib.2018.04.021)
Supplement: Supplementary file 2 — Supplementary material [file mmc2.zip › Data_in_Brief/Hawthorne_Effects_Data_Do_Files_27Feb17/RCT3_SUMs_Hawthorne_Replication_Table.do]

/******************************************************************************/
/* FILENAME: RCT3_SUMs_Hawthorne_Replication_Table.do                         */
/******************************************************************************/
/* AUTHOR: Simons, Beltramo, Blalock, Levine                                  */
/******************************************************************************/
/* DESCRIPTION: replicate main Hawthorne effect table (table 1)               */
/******************************************************************************/
/* INPUTS:  ${RAW}/RCT3_SUMSs_Hawthorne_Replication.dta                       */
/*                                                                            */
/*                                                                            */          
/*                                                                            */
/******************************************************************************/
/* OUTPUTS: main regression table for Hawthorne paper                         */
/******************************************************************************/

version 12
clear
capture log close /* kill any open logs */
set more off

/* create time-date stamp for unique log file name */

local startdate "$S_DATE"
local starttime "$S_TIME"

input var1
1
end

gen starttime=subinstr("`starttime'",":","H",1)
replace starttime=subinstr(starttime,":","M",1)
gen startday=word("`startdate'",1)
gen startmonth=word("`startdate'",2)
gen startyear=word("`startdate'",3)

local starttime=starttime[1]
local startday=startday[1]
local startmonth=startmonth[1]
local startyear=startyear[1]

/* user definitions */

gl user=0
/* Andrew is 0, Garrick is 1 */

/* library definitions */

if $user==1 {
gl lnRCT3   = "/Users/gb78/Dropbox/Traction_Data_Analysis/data"		/* file locations */
}                               

if $user==0 {
gl lnRCT3SUMS = "/Users/andrewsimons/Dropbox/Traction_Data_Analysis/Data/RCT_3_SUMs"   /* file locations */
}                               

gl RAW ${lnRCT3SUMS}/raw_data
gl CLEAN ${lnRCT3SUMS}/clean_data
gl DO ${lnRCT3SUMS}/do_files
gl LOG ${lnRCT3SUMS}/logs
gl TABLES ${lnRCT3SUMS}/tables

log using "$lnRCT3SUMS/logs/RCT3_Measurement_Week_Check_Table `startyear' `startmonth' `startday' `starttime'.log", replace text

use ${RAW}/RCT3_SUMSs_Hawthorne_Replication.dta, clear

/* Now convert minutes to hours for the cooking variables */
gen HOURS_COOKED3_NIGHT=(MINUTES_COOKED3_NIGHT/KPT_MSMT_DAYS)/60
la var HOURS_COOKED3_NIGHT "KPT week predicted hours cooked (amb temp adj, night adj)"

/* Treament variable to get mean of cooking and 95% CI for week before KPT */
gen TREAT1=.
replace TREAT1=0 if KPT_WEEK==7
replace TREAT1=1 if KPT_WEEK==8
la var TREAT1 "Dummy: Final KPT Week 1, Week before 0"

/* Create dummy variabes needed for main regression specification */
gen ADJ_WEEK=.

replace ADJ_WEEK=1 if KPT_WEEK==7

replace ADJ_WEEK=1 if KPT_WEEK==9

replace ADJ_WEEK=0 if KPT_WEEK==8
la var ADJ_WEEK "KPT Week=0, weeks prior to and after equal 1"

tab ADJ_WEEK

gen WEEK7=0

gen WEEK8=0

gen WEEK9=0

replace WEEK7=1 if KPT_WEEK==7

replace WEEK8=1 if KPT_WEEK==8

replace WEEK9=1 if KPT_WEEK==9

la var WEEK7 "Dummy =1 if week prior to KPT, 0 o/w"
la var WEEK8 "Dummy =1 if KPT week, 0 o/w"
la var WEEK9 "Dummy =1 if week after KPT, 0 o/w"

/* Now adjusted for NIGHT Time cooking */
/* to remove the extra 15 clusters that only have one of three weeks, should do it this way (rather than deleting entire household) because don't want to lose these households for the Envirofit readings */
regress HOURS_COOKED3_NIGHT ADJ_WEEK i.UNIQUE_IDENTIFY if STOVETYPE==1 & UNIQUE_IDENTIFY!=11307 & UNIQUE_IDENTIFY!=11326 & UNIQUE_IDENTIFY!=11404 & UNIQUE_IDENTIFY!=11419 & UNIQUE_IDENTIFY!=21309 & UNIQUE_IDENTIFY!=21311 & UNIQUE_IDENTIFY!=30806 & UNIQUE_IDENTIFY!=30815 & UNIQUE_IDENTIFY!=31006 & UNIQUE_IDENTIFY!=31021 & UNIQUE_IDENTIFY!=31416 & UNIQUE_IDENTIFY!=41011 & UNIQUE_IDENTIFY!=41310 & UNIQUE_IDENTIFY!=41412 & UNIQUE_IDENTIFY!=41415, vce(cluster UNIQUE_IDENTIFY)
outreg2 using ${TABLES}/RCT3_Regression_Hawthorne, keep(ADJ_WEEK) nocons addstat(Household clusters, `e(N_clust)') cttop(TSF) label replace tex ti(Hawthorne Effect: regression of) dec(2)

regress HOURS_COOKED3_NIGHT WEEK7 WEEK9 i.UNIQUE_IDENTIFY if STOVETYPE==1 & UNIQUE_IDENTIFY!=11307 & UNIQUE_IDENTIFY!=11326 & UNIQUE_IDENTIFY!=11404 & UNIQUE_IDENTIFY!=11419 & UNIQUE_IDENTIFY!=21309 & UNIQUE_IDENTIFY!=21311 & UNIQUE_IDENTIFY!=30806 & UNIQUE_IDENTIFY!=30815 & UNIQUE_IDENTIFY!=31006 & UNIQUE_IDENTIFY!=31021 & UNIQUE_IDENTIFY!=31416 & UNIQUE_IDENTIFY!=41011 & UNIQUE_IDENTIFY!=41310 & UNIQUE_IDENTIFY!=41412 & UNIQUE_IDENTIFY!=41415, vce(cluster UNIQUE_IDENTIFY)
outreg2 using ${TABLES}/RCT3_Regression_Hawthorne, keep(WEEK7 WEEK9) nocons addstat(Household clusters, `e(N_clust)') cttop(TSF) label word tex ti(Hawthorne Effect: Primary Three Stone Fire) dec(2)
test (WEEK7=0) (WEEK9=0)
test WEEK7==WEEK9

/* The value of the constant is hours cooked in week before KPT as stated in Results section */
regress HOURS_COOKED3_NIGHT TREAT1 if STOVETYPE==1 & UNIQUE_IDENTIFY!=11307 & UNIQUE_IDENTIFY!=11326 & UNIQUE_IDENTIFY!=11404 & UNIQUE_IDENTIFY!=11419 & UNIQUE_IDENTIFY!=21309 & UNIQUE_IDENTIFY!=21311 & UNIQUE_IDENTIFY!=30806 & UNIQUE_IDENTIFY!=30815 & UNIQUE_IDENTIFY!=31006 & UNIQUE_IDENTIFY!=31021 & UNIQUE_IDENTIFY!=31416 & UNIQUE_IDENTIFY!=41011 & UNIQUE_IDENTIFY!=41310 & UNIQUE_IDENTIFY!=41412 & UNIQUE_IDENTIFY!=41415, vce(cluster UNIQUE_IDENTIFY)
/* And for TSF2 */
regress HOURS_COOKED3_NIGHT TREAT1 if STOVETYPE==2 & UNIQUE_IDENTIFY!=11307 & UNIQUE_IDENTIFY!=11326 & UNIQUE_IDENTIFY!=11404 & UNIQUE_IDENTIFY!=11419 & UNIQUE_IDENTIFY!=21309 & UNIQUE_IDENTIFY!=21311 & UNIQUE_IDENTIFY!=30806 & UNIQUE_IDENTIFY!=30815 & UNIQUE_IDENTIFY!=31006 & UNIQUE_IDENTIFY!=31021 & UNIQUE_IDENTIFY!=31416 & UNIQUE_IDENTIFY!=41011 & UNIQUE_IDENTIFY!=41310 & UNIQUE_IDENTIFY!=41412 & UNIQUE_IDENTIFY!=41415, vce(cluster UNIQUE_IDENTIFY)

/* Now want to combine envirofit cooking if I can */
keep if TSF_ENV==2
egen UN_IDEN_WEEK=group(UNIQUE_IDENTIFY KPT_WEEK)
/* Collapse by UNIQUE_IDENTIFY KPT_WEEK which will sum the minutes of ENV cooking in that KPT week, HHID, STOVE_TYPE combo */

collapse (sum) HOURS_COOKED3_NIGHT (mean) UNIQUE_IDENTIFY WAVE PARISH_NUMBER PHASE BUYER KPT_WEEK ADJ_WEEK TREAT* WEEK* STOVETYPE, by(UN_IDEN_WEEK)

/* Labels these variables as their labels were changed */
la var HOURS_COOKED3_NIGHT "KPT week total hours cooked Envirofits (amb temp adjust, night adj)"

la var KPT_WEEK "SUM reading falls between these days of KPT"
la val KPT_WEEK KPT_WEEK
la var STOVETYPE "Stove Type"
la val STOVETYPE STOVETYPE
la var UNIQUE_IDENTIFY "Five digit number for each unique HHID"
la var WAVE "Wave of Experiment"
la var PHASE "Phase of Experiment"
la var BUYER "Buyer's Status"
la val BUYER BUYER
la var UN_IDEN_WEEK "Unique identifying number for HHID, KPT_WEEK grouping"
la var PARISH_NUMBER "Parish"
la val PARISH_NUMBER PARISH_NUMBER
la var ADJ_WEEK "KPT Week=0, weeks prior to and after equal 1"
la var WEEK7 "Dummy =1 if week prior to KPT, 0 o/w"
la var WEEK8 "Dummy =1 if KPT week, 0 o/w"
la var WEEK9 "Dummy =1 if week after KPT, 0 o/w"
la var TREAT1 "Dummy: Final KPT Week 1, Week before 0"

/* Relabels STOVETYPE after collapse */
replace STOVETYPE=5 if STOVETYPE==3.5
label define STOVETYPE 3 "Envirofit 1st" 4 "Envirofit 2nd" 5 "Both Envirofits" , replace
la val STOVETYPE STOVETYPE

tab STOVETYPE

/* Main regression */
/* this removes the extra clusters that only have one of three weeks (this removes 13 HH clusters for the combined envirofit) */
regress HOURS_COOKED3_NIGHT ADJ_WEEK i.UNIQUE_IDENTIFY if STOVETYPE==5 & UNIQUE_IDENTIFY!=11308 & UNIQUE_IDENTIFY!=11312 & UNIQUE_IDENTIFY!=11404 & UNIQUE_IDENTIFY!=11419 & UNIQUE_IDENTIFY!=21109 & UNIQUE_IDENTIFY!=21224 & UNIQUE_IDENTIFY!=30806 & UNIQUE_IDENTIFY!=31018 & UNIQUE_IDENTIFY!=31416 & UNIQUE_IDENTIFY!=41301 & UNIQUE_IDENTIFY!=41308 & UNIQUE_IDENTIFY!=41310 & UNIQUE_IDENTIFY!=41412, vce(cluster UNIQUE_IDENTIFY)
outreg2 using ${TABLES}/RCT3_Regression_Hawthorne, keep(ADJ_WEEK) nocons addstat(Household clusters, `e(N_clust)') cttop(ENV) label tex ti(Hawthorne Effect: regression of) dec(2)

regress HOURS_COOKED3_NIGHT WEEK7 WEEK9 i.UNIQUE_IDENTIFY if STOVETYPE==5 & UNIQUE_IDENTIFY!=11308 & UNIQUE_IDENTIFY!=11312 & UNIQUE_IDENTIFY!=11404 & UNIQUE_IDENTIFY!=11419 & UNIQUE_IDENTIFY!=21109 & UNIQUE_IDENTIFY!=21224 & UNIQUE_IDENTIFY!=30806 & UNIQUE_IDENTIFY!=31018 & UNIQUE_IDENTIFY!=31416 & UNIQUE_IDENTIFY!=41301 & UNIQUE_IDENTIFY!=41308 & UNIQUE_IDENTIFY!=41310 & UNIQUE_IDENTIFY!=41412, vce(cluster UNIQUE_IDENTIFY)
outreg2 using ${TABLES}/RCT3_Regression_Hawthorne, keep(WEEK7 WEEK9) nocons addstat(Household clusters, `e(N_clust)') cttop(ENV) label tex ti(Hawthorne Effect: Combined Envirofit) dec(2)
test (WEEK7=0) (WEEK9=0)
test WEEK7==WEEK9

/* The constnat is hours cooked (combined envirofits) in week before KPT as stated in Results section */
regress HOURS_COOKED3_NIGHT TREAT1 if STOVETYPE==5 & UNIQUE_IDENTIFY!=11308 & UNIQUE_IDENTIFY!=11312 & UNIQUE_IDENTIFY!=11404 & UNIQUE_IDENTIFY!=11419 & UNIQUE_IDENTIFY!=21109 & UNIQUE_IDENTIFY!=21224 & UNIQUE_IDENTIFY!=30806 & UNIQUE_IDENTIFY!=31018 & UNIQUE_IDENTIFY!=31416 & UNIQUE_IDENTIFY!=41301 & UNIQUE_IDENTIFY!=41308 & UNIQUE_IDENTIFY!=41310 & UNIQUE_IDENTIFY!=41412, vce(cluster UNIQUE_IDENTIFY)
